# Supplementary material for: Lineage-defined leiomyosarcoma subtypes emerge years before diagnosis and determine patient survival
Source: Nat Commun. 2021 Jul 23;12:4496. doi: 10.1038/s41467-021-24677-6 (PMC8302638; doi:10.1038/s41467-021-24677-6)
Supplement: Supplementary file 6 — Source Data [file 41467_2021_24677_MOESM6_ESM.xlsx]

## Sheet: Figure2BC, Supp Fig 15
	UPS
	LMS
		STS-148			STS 162			STS 235			STS 309			STS 548
ATR	AZD6738	5.68	6.03	6.2	2.35	6.04	4.78	22.52	24.75	12.3	6.16	5.99	5.15	1	0.99	0.88
WEE1	AZD1775	1.02	1.01	1.12	0.05	0.06	0.17	80.4	21.14	69.1	1.83	1.87	2.4	0.16	0.17	0.18
CHEK1	LY2606368	0.02	0.02	0.04	0.01	0.01	0.42	42.81	29.65	25	0.01	0.01	0.2	0.02	0.02	0.02
PARP	Olaparib	16.62	13.82	21.85	insensitive	insensitive	insensitive	insensitive	insensitive	insensitive	19.46	15.93	24.53	14.58	21.65	12.47
	Talazoparib	0.99	1.65	1.36	19.43	48.41	23.26	insensitive	14.76	18.29	3	5.4	9.33	6.21	6.32	1.86
		SKLMS-1			STS-39			STS 54			STS 137
	AZD6738	6.9	3.31	10.8	7	2.5	3.89	3.99	4.6	6.6	3.54	6	2.7
	AZD1775	0.721	0.45	0.845	insensitive	insensitive	insensitive	0.402	0.42	0.49	0.597	0.65	0.54
	LY2606368	0.103	0.15	0.139	0.89	0.024	0.125	0.06	0.093	0.01	0.02	0.036	0.114
	Olaparib	3	3.3	4.6	8.6	5	5.77	insensitive	insensitive	insensitive	11.18	6.83	10
	Talazoparib	0.7713	0.6135	0.8259	0.6707	0.5109	0.3065	0.2332	0.3024	0.3395	0.3966	0.573	0.8683
		STS 210			STS 551			SK-UT-1			SK-UT-1B
	AZD6738	4.613	3.6	3.4	2.629	2.9	3.6	1.08	1.28	1.26	0.37	0.39	1.09
	AZD1775	1.061	0.95	0.9	1.122	0.57	0.621	0.17	0.21	0.22	0.163	0.125	0.54
	LY2606368	0.214	0.18	0.13	0.278	0.224	0.105	0.006	0.008	0.009	0.029	0.024	0.026
	Olaparib	10.74	4.6	20	11.3	3.01	5.8	10.89	23.7	20.9	1.11	0.492	0.37
	Talazoparib	0.4329	0.9326	0.2435	0.3085	0.6385	0.6242	0.04	0.048	0.036	0.05	0.025	0.253
		RPE dp53			RPE dp53dBRCA1				UPS		LMS
	AZD6738	1.868	1.838	1.75	1.567	1.474	1.331		Median	Mean	Median	Mean
	AZD1775	0.2851	0.179	0.2265	0.2037	0.1459	0.2804	Olaparib	16.62	17.88	5.8	8.15
	LY2606368	0.04345	0.045	0.02042	0.05032	0.04	0.08722	Talazoparib	6.26	11.45	0.37	0.42
	Olaparib	insensitive	insensitive	insensitive	0.96	0.1643	0.43
	Talazoparib	1.337	1.927	1.634	0.0356	0.11	0.05507

## Sheet: Figure2E
Traffic Light Reporter Assay
Cell line	NHEJ	HR	HR/NHEJ	HR/(total events i.e NHEJ+HR)	NHEJ	HR	HR/NHEJ	HR/(total events i.e NHEJ+HR)	NHEJ	HR	HR/NHEJ	HR/(total events i.e NHEJ+HR)	NHEJ	HR	HR/NHEJ	HR/(total events i.e NHEJ+HR)
SKLMS1	4.07	0.22	0.0540541	0.0512821	4.1	0.2	0.0487805	0.0465116	4.66	0.25	0.0536481	0.0509165	4.27667	0.223333	0.0522214	0.0496296
STS 39	5.83	0.4	0.0686106	0.0642055	3.8	0.1	0.0263158	0.025641	2.3	0.1	0.0434783	0.0416667	3.97667	0.2	0.0502934	0.0478851
STS 137	3.19	0.65	0.203762	0.169271	3.07	0.5	0.162866	0.140056	1.65	0.08	0.0484848	0.0462428	2.63667	0.41	0.155499	0.134573
STS 210	4	0.44	0.11	0.0990991	1.35	0.12	0.0888889	0.0816327	0.46	0.02	0.0434783	0.0416667	1.93667	0.193333	0.0998279	0.0907668
RPEDp53	5.28	2.02	0.382576	0.276712	6.48	4.31	0.665123	0.399444	7.9	2.61	0.33038	0.248335	6.55333	2.98	0.45473	0.312587
RPEDp53DBRCA1	3.75	0.15	0.04	0.0384615	2.58	0.08	0.0310078	0.0300752	7.16	0.37	0.051676	0.0491368	4.49667	0.2	0.0444774	0.0425834
SK-UT-1	3.02	0.12	0.0397351	0.0382166	3.76	0.89	0.236702	0.191398	1.57	0.28	0.178344	0.151351	2.78333	0.43	0.154491	0.133817
SK-UT-1B	0.48	0.75	1.5625	0.609756	0.1	0.08	0.8	0.444444	0.12	0.05	0.416667	0.294118	0.233333	0.293333	1.25714	0.556962
RPEDp53	6.93	4.65	0.670996	0.401554	4.06	2.09	0.514778	0.339837	3.55	2.97	0.83662	0.455521	4.84667	3.23667	0.667813	0.400412
RPEDp53DBRCA1	4.5	0.78	0.173333	0.147727	3.51	0.24	0.0683761	0.064	2.65	0.31	0.116981	0.10473	3.55333	0.443333	0.124765	0.110926
